# Supplementary material for: Robotic exoskeleton rehabilitation in incomplete L2 paraplegia: functional gains contrast with metabolic challenges – a multidimensional case report
Source: Front Rehabil Sci. 2026 Apr 10;7:1616983. doi: 10.3389/fresc.2026.1616983 (PMC13106494; doi:10.3389/fresc.2026.1616983)
Supplement: Supplementary file 1 [file Table1.xlsx]

## Sheet: Planilha1
CYBEX - Quadril
	Torque (teste 1) 04/07/2023	Torque (teste 2) 29/08/2023	Evolução 1º para 2º (%)	Torque (teste 3) 24/10/2023	Evolução 2º para 3º (%)	Torque (teste 4) 23/01/2024	Evolução 3º para 4º (%)	Evolução Inicial para final (%)
Peak Torque
EXT. D	104	57	-45.2	69	21.1	84	21.7	-19.2
EXT. E	92	62	-32.6	46	-25.8	49	6.5	-46.7
DEFICIT	0.12	0.09		0.33		0.42
FLX. D	34	24	-29.4	23	-4.2	18	-21.7	-47.1
FLX. E	41	23	-43.9	23	0	18	-21.7	-56.1
DEFICIT	0.17	0.06		0		0
Total Work
EXT. D	437	320	-26.8	266	-16.9	301	13.2	-31.1
EXT. E	281	267	-5	207	-22.5	201	-2.9	-28.5
DEFICIT	0.36	0.17		0.22		0.33
FLX. D	157	132	-15.9	76	-42.4	69	-9.2	-56.1
FLX. E	136	119	-12.5	79	-33.6	49	-38	-64
DEFICIT	0.14	0.09		0.03		0.29
Average Power
EXT. D	82	81	-1.2	63	-22.2	63	0	-23.2
EXT. E	58	65	12.1	52	-20	58	11.5	0
DEFICIT	0.29	0.2		0.17		0.08
FLX. D	33	14	-57.6	10	-28.6	12	20	-63.6
FLX. E	24	14	-41.7	5	-64.3	7	40	-70.8
DEFICIT	0.27	0		0.5		0.42
