# Supplementary material for: Robotic exoskeleton rehabilitation in incomplete L2 paraplegia: functional gains contrast with metabolic challenges – a multidimensional case report
Source: Front Rehabil Sci. 2026 Apr 10;7:1616983. doi: 10.3389/fresc.2026.1616983 (PMC13106494; doi:10.3389/fresc.2026.1616983)
Supplement: Supplementary file 2 [file Table2.xlsx]

## Sheet: Planilha1
NOME	SIT	DATA EXAME	PESO	H	MASSA MAGRA	% MAGRO	MASSA GORDA	% GORDURA	% ANDROIDE	% GINOIDE	A/G	BMD OSSO TOTAL	OSSO TOTAL T SCORE	OSSO TOTAL Z-SCORE	TX MET	RSMI	MASSA OSSEA bmc	% OSSO	GORDURA VISCERAL(G)	massa gorda tronco/gordura total	massa gorda pernas/massa gorda total	massa gorda membros/massa gorda tronco	MASSA LIVRE GORDURA	BMD L1-4	TSCORE L1-4	Z SCORE L1-4	BMD FEMUR TOTAL	T SCORE FEMUR TOTAL	ZSCORE FEMUR
GABRIEL MUNIZ PEREIRA GODOY	INICIAL	2024-02-20	62.4	171	39.777	66.22	17.23	30.2	25.8	34.6	0.74	0.979	-	-1.8	1651	6.4	1.55	0.0248	91	0.43	0.42	1.23	41.326	0.88	0.6	-2.6	0.679	0	-3.3
GABRIEL MUNIZ PEREIRA GODOY	final	2024-07-22	68.2	175	41.412	61.5	23.394	36.1	37.4	42.1	0.89	1.19	-0.1	-0.1	1697	6.13	2.571	0.0377	418	0.42	0.42	1.25	43.983	1.32	1.2	0.8	0.917	-0.7	-1.3
